# Supplementary material for: Comparative and Phylogenetic Analysis Based on the Chloroplast Genome of Coleanthus subtilis (Tratt.) Seidel, a Protected Rare Species of Monotypic Genus
Source: Front Plant Sci. 2022 Feb 24;13:828467. doi: 10.3389/fpls.2022.828467 (PMC8908325; doi:10.3389/fpls.2022.828467)
Supplement: Supplementary file 1 [file Data_Sheet_1.zip]

Archive with 15 entries (15 files):
- Supplementary Table/~$pplementary Table 2.docx
- Supplementary Table/~$pplementary Table 3.docx
- Supplementary Table/Supplementary Table 1.docx
- Supplementary Table/Supplementary Table 10.docx
- Supplementary Table/Supplementary Table 11.docx
- Supplementary Table/Supplementary Table 12.docx
- Supplementary Table/Supplementary Table 13.docx
- Supplementary Table/Supplementary Table 2.docx
- Supplementary Table/Supplementary Table 3.docx
- Supplementary Table/Supplementary Table 4.docx
- Supplementary Table/Supplementary Table 5.docx
- Supplementary Table/Supplementary Table 6.docx
- Supplementary Table/Supplementary Table 7.docx
- Supplementary Table/Supplementary Table 8.docx
- Supplementary Table/Supplementary Table 9.docx
